# Supplementary material for: Study on the Metabonomics Mechanism of Mongolian Medical Andai Therapy on Healthy People
Source: Evid Based Complement Alternat Med. 2022 Jun 20;2022:1364408. doi: 10.1155/2022/1364408 (PMC9236767; doi:10.1155/2022/1364408)
Supplement: Supplementary Materials — Supplement 1 is evidence for the principal component analysis (PCA) diagram. Supplement 2A is evidence for (group 1-group 4) female sample comparison volcanic map analysis representing metabolites, as shown in Figure 6. Supplement 2B is evidence for (group 2-group 3) male sample comparison volcanic map analysis representing metabolites, as shown in Figure 7. Supplement2C is evidence for (group 1-group 2 and group 3-group 4) full-sample comparison volcanic map analysis representing metabolites, as shown in Figure 5. Supplement 3A is evidence for (group 1A and group 4A) female sample clustering heat map analysis, as shown in Figure 9. Supplement 3B is evidence for (group 2A and group 3A) male sample clustering heat map analysis, as shown in Figure 10. Supplement 3C is evidence for (group 1A-2A and group 3A-4A) whole-sample clustering heat map analysis， as shown in Figure 8. Supplement 4A is evidence for (group 1A and group 4A) accumulation of metabolic pathways in female samples—Top20, as shown in Figure 13. Supplement 4B is evidence for (group 2 and group 3) accumulation of metabolic pathways in male samples—Top20, as shown in Figure 15. Supplement 4C is evidence for (group 1-2 and group 3-4) enrichment of metabolic pathways in the whole sample—Top20, as shown in Figure 11. Supplement 5A is evidence for (group 1 and group 4) metabolic bubble of female sample, as shown in Figure 14. Supplement 5B is evidence for (group 2 and group 3) metabolic bubble of male sample, as shown in Figure 16. Supplement 5C is evidence for metabolic pathways of (group 1-2 and group 3-4) metabolic bubble of the whole sample, as shown in Figure 12. [file 1364408.f1.zip]

Archive with 11 entries (11 files):
- 1364408.f1/Supplement  4A.pdf
- 1364408.f1/Supplement  4B.pdf
- 1364408.f1/Supplement 1.pdf
- 1364408.f1/Supplement 2 A.pdf
- 1364408.f1/Supplement 2 C.pdf
- 1364408.f1/Supplement 2B.pdf
- 1364408.f1/Supplement 3.pdf
- 1364408.f1/Supplement 4C.pdf
- 1364408.f1/Supplement 5A.pdf
- 1364408.f1/Supplement 5B.pdf
- 1364408.f1/Supplement 5C.pdf
